# Supplementary material for: Wnt5a Promotes Axon Elongation in Coordination with the Wnt–Planar Cell Polarity Pathway
Source: Cells. 2024 Jul 28;13(15):1268. doi: 10.3390/cells13151268 (PMC11312420; doi:10.3390/cells13151268)
Supplement: Supplementary file 1 [file cells-13-01268-s001.zip]

Archive with 1 entries (1 files):
- cells-3068166-supplementary.pdf
